# Supplementary material for: Repetitive Bleomycin-Based Electrochemotherapy Improves Antitumor Effectiveness in 3D Tumor Models of Conjunctival Melanoma
Source: J Clin Med. 2023 Jan 30;12(3):1087. doi: 10.3390/jcm12031087 (PMC9917688; doi:10.3390/jcm12031087)
Supplement: Supplementary file 1 [file jcm-12-01087-s001.zip]

Archive with 1 entries (1 files):
- jcm-2096287-supplementary.pdf
